# Supplementary material for: Systematic Influence of Circulating Bilirubin Levels on Osteoporosis
Source: Front Endocrinol (Lausanne). 2021 Aug 26;12:719920. doi: 10.3389/fendo.2021.719920 (PMC8447935; doi:10.3389/fendo.2021.719920)
Supplement: Supplementary file 1 [file DataSheet_1.xlsx]

## Sheet: ST1 
Supplementary Table 1. Summary statistics of the single-nucleotide polymorphisms associated with bilirubin levels
SNPs	Chromosome	Position	Effect allele	Reference allele	Beta	SE
rs2375279	1	25541931	C	T	0.022	0.004
rs17513135	1	40035686	C	T	0.018	0.003
rs6682423	1	63171063	T	C	0.021	0.003
rs1762486	1	107627697	A	G	0.02	0.003
rs61812598	1	154420087	A	G	0.016	0.003
rs857725	1	158607935	T	G	0.033	0.003
rs788644	1	202256962	G	T	0.018	0.003
rs1874121	1	220969049	T	C	0.023	0.003
rs556107	1	234853059	T	C	0.021	0.003
rs13030095	2	26026598	A	G	0.015	0.003
rs2053799	2	32883197	G	A	0.015	0.003
rs4671605	2	64887382	T	C	0.021	0.003
rs6734238	2	113841030	A	G	0.023	0.003
rs1047891	2	211540507	A	C	0.023	0.003
rs6731997	2	232560411	G	A	0.017	0.003
rs4973588	2	233834975	A	G	0.035	0.004
rs6431625	2	234637912	C	T	0.598	0.002
rs10929023	2	235169902	G	A	0.023	0.003
rs2267846	3	48556339	A	G	0.017	0.003
rs9826148	3	114464858	C	T	0.026	0.004
rs6779903	3	135720851	T	G	0.019	0.003
rs1052618	3	136574501	A	G	0.028	0.003
rs1482852	3	156798294	A	G	0.017	0.003
rs61791066	3	170713380	C	T	0.031	0.004
rs11917973	3	195838613	T	C	0.014	0.003
rs13092376	3	196516288	C	A	0.014	0.003
rs115558925	4	69765782	A	C	0.029	0.004
rs151450	4	88016514	G	A	0.017	0.003
rs1126673	4	100045616	C	T	0.02	0.003
rs79800919	4	124787383	G	A	0.026	0.004
rs11727331	4	145091680	A	G	0.04	0.006
rs10003923	4	175086079	C	T	0.015	0.003
rs6869704	5	122833667	T	C	0.017	0.003
rs274555	5	131722951	C	T	0.018	0.003
rs12515233	5	158417109	C	A	0.019	0.003
rs72835688	6	12811955	C	T	0.03	0.005
rs9379764	6	25414023	G	T	0.018	0.003
rs198851	6	26104632	T	G	0.047	0.003
rs200484	6	27775674	A	G	0.023	0.004
rs853684	6	28294550	T	C	0.024	0.003
rs9267488	6	31514247	A	G	0.022	0.004
rs2395943	6	42940673	A	G	0.02	0.003
rs12210538	6	110760008	G	A	0.017	0.003
rs1490384	6	126851160	C	T	0.019	0.003
rs11753995	6	160575366	G	A	0.025	0.003
rs4410790	7	17284577	T	C	0.031	0.003
rs55696093	7	21605973	G	A	0.026	0.003
rs57720904	7	28180099	C	T	0.03	0.005
rs58699591	7	97876704	C	T	0.023	0.003
rs33963055	8	23407178	T	C	0.019	0.003
rs34664882	8	41543675	A	G	0.076	0.007
rs2923430	8	42391195	C	T	0.018	0.003
rs8192870	8	59412066	T	G	0.015	0.003
rs6986601	8	131026260	G	A	0.014	0.003
rs79170239	9	94044272	T	C	0.035	0.003
rs3118753	9	97051962	C	T	0.014	0.003
rs2519093	9	136141870	C	T	0.024	0.003
rs34755157	9	137113606	C	T	0.023	0.003
rs10761756	10	65172328	C	T	0.04	0.003
rs17476364	10	71094504	C	T	0.091	0.004
rs2901610	10	94536864	C	T	0.022	0.003
rs12768009	10	96525865	G	A	0.024	0.004
rs2792751	10	113940329	T	C	0.021	0.003
rs2245095	10	122857596	C	T	0.048	0.004
rs11601507	11	5701074	A	C	0.028	0.005
rs360139	11	9775091	G	A	0.016	0.003
rs10832027	11	13357183	G	A	0.024	0.003
rs174554	11	61579463	A	G	0.021	0.003
rs499974	11	75455021	A	C	0.029	0.003
rs717662	11	100493995	T	C	0.026	0.004
rs3741298	11	116657561	C	T	0.032	0.003
rs76895963	12	4384844	G	T	0.062	0.01
rs73080739	12	20761863	G	A	0.033	0.004
rs4149056	12	21331549	C	T	0.183	0.003
rs1283809	12	21980618	C	T	0.021	0.003
rs36124182	12	24214934	A	G	0.049	0.007
rs4760682	12	48512285	C	A	0.017	0.003
rs10876376	12	53261822	A	G	0.016	0.003
rs2657879	12	56865338	G	A	0.018	0.003
rs3184504	12	111884608	T	C	0.038	0.003
rs12811045	12	115527503	A	G	0.017	0.003
rs7135337	12	121404155	C	A	0.016	0.003
rs139763750	14	51049397	A	G	0.038	0.006
rs61984409	14	64730021	A	C	0.015	0.003
rs339969	15	60883281	C	A	0.026	0.003
rs17184256	15	63785421	G	A	0.022	0.003
rs67257650	15	73979507	T	C	0.017	0.003
rs181207	16	28513530	C	T	0.02	0.003
rs4575545	16	79755446	G	A	0.017	0.003
rs7185774	16	81249927	C	T	0.015	0.003
rs247827	16	84582825	G	A	0.019	0.003
rs2968478	16	88858646	T	G	0.023	0.003
rs7222046	17	7806529	G	A	0.017	0.003
rs1045599	17	15879910	C	T	0.016	0.003
rs7213285	17	27206029	A	G	0.02	0.003
rs1477141	17	53361838	G	T	0.014	0.003
rs764424	17	57505604	G	A	0.015	0.003
rs11079420	17	59253051	A	G	0.02	0.003
rs7223257	17	61787684	T	C	0.017	0.003
rs12601919	17	65825374	A	G	0.021	0.003
rs2909210	17	66456481	T	G	0.015	0.003
rs1135688	17	73827205	C	T	0.015	0.003
rs379149	17	76126586	C	T	0.027	0.004
rs112896133	19	12429782	G	A	0.078	0.011
rs12609744	19	12994140	T	C	0.016	0.003
rs59616136	19	17252041	A	G	0.036	0.004
rs58542926	19	19379549	T	C	0.041	0.005
rs157595	19	45425460	G	A	0.017	0.003
rs676388	19	49211969	C	T	0.021	0.003
rs12459419	19	51728477	T	C	0.015	0.003
rs117113213	20	39165692	G	A	0.046	0.007
rs6129760	20	39746403	G	A	0.018	0.003
rs1800961	20	43042364	T	C	0.062	0.007
rs4820091	22	21940189	T	G	0.018	0.003
rs855791	22	37462936	G	A	0.028	0.003

## Sheet: ST2
Supplementary Table 2. Summary statistics of the genetic instruments of bilirubin levels with osteoporosis
SNPs	Beta	SE	Beta	SE	Beta	SE
	Bilirubin levels		eBMD		Fracture
rs2375279	0.022	0.004	0.00927963	0.00255601	-0.009896	0.009131
rs17513135	0.018	0.003	-0.0118709	0.00218295	0.019739	0.007798
rs6682423	0.021	0.003	-0.00417294	0.00191534	-0.003416	0.006842
rs1762486	0.02	0.003	0.00213412	0.00195233	-0.011762	0.006974
rs61812598	0.016	0.003	-0.00221247	0.0018586	-0.005707	0.006639
rs788644	0.018	0.003	-0.0030663	0.0018339	-0.005126	0.006551
rs1874121	0.023	0.003	-0.00745776	0.00193745	0.004079	0.00692
rs556107	0.021	0.003	-0.00810472	0.00183819	0.005822	0.006566
rs13030095	0.015	0.003	0.000888834	0.00198451	-0.004484	0.007095
rs4671605	0.021	0.003	-0.0095735	0.00208439	0.012648	0.007451
rs6734238	0.023	0.003	0.0035304	0.00186266	0.002395	0.006659
rs1047891	0.023	0.003	-0.00554795	0.00196587	-0.004147	0.007028
rs6731997	0.017	0.003	0.0018949	0.00229039	0.015299	0.008189
rs6431625	0.598	0.002	0.00123698	0.00187967	-0.00554	0.006719
rs2267846	0.017	0.003	-0.0103345	0.00210868	0.001446	0.007459
rs9826148	0.026	0.004	0.0058033	0.00297804	0.009007	0.010551
rs6779903	0.019	0.003	0.000137614	0.00208008	0.006535	0.007368
rs1482852	0.017	0.003	0.0284583	0.00189219	1e-06	0.006703
rs61791066	0.031	0.004	0.00987316	0.00279935	-0.006878	0.009917
rs11917973	0.014	0.003	0.00180568	0.00186165	0.006196	0.006595
rs13092376	0.014	0.003	-0.00284044	0.00187664	0.004845	0.006648
rs115558925	0.029	0.004	0.00491815	0.00309818	0.001206	0.010979
rs151450	0.017	0.003	-0.0210955	0.00188314	0.007531	0.006673
rs1126673	0.02	0.003	-0.00803334	0.00200843	-0.00076	0.007117
rs79800919	0.026	0.004	0.00530474	0.0029617	-0.006273	0.010496
rs11727331	0.04	0.006	0.00212261	0.00421039	-0.010628	0.01492
rs10003923	0.015	0.003	0.00176219	0.00187907	-0.004366	0.006659
rs6869704	0.017	0.003	-0.0119521	0.00185579	-0.002654	0.006571
rs274555	0.018	0.003	-0.00436263	0.00189424	0.008627	0.006707
rs12515233	0.019	0.003	0.00956221	0.00241797	-0.001057	0.008562
rs72835688	0.03	0.005	0.000440696	0.00399028	0.00624	0.014262
rs9379764	0.018	0.003	-0.000611487	0.00209254	-0.005898	0.007479
rs853684	0.024	0.003	-0.0064215	0.00187137	-0.004783	0.006689
rs2395943	0.02	0.003	0.000335554	0.00185726	-0.010502	0.006638
rs12210538	0.017	0.003	-0.00719404	0.00215828	-0.017679	0.007714
rs1490384	0.019	0.003	-0.00254259	0.00183056	0.003666	0.006543
rs11753995	0.025	0.003	0.00756087	0.00242739	-0.012597	0.008676
rs4410790	0.031	0.003	0.00212887	0.00189266	0.000324	0.006791
rs55696093	0.026	0.003	0.000550567	0.00220228	-0.015233	0.007903
rs57720904	0.03	0.005	0.00712698	0.00335061	-0.022547	0.012023
rs58699591	0.023	0.003	-0.0129174	0.00247183	-0.001059	0.008869
rs33963055	0.019	0.003	0.000621423	0.00246285	0.006803	0.008697
rs34664882	0.076	0.007	0.00271432	0.00507956	0.011944	0.017939
rs8192870	0.015	0.003	0.0042192	0.00195198	-0.015813	0.006893
rs6986601	0.014	0.003	0.000230674	0.00185662	0.002085	0.006556
rs79170239	0.035	0.003	-0.00383671	0.00236494	-0.001036	0.008354
rs3118753	0.014	0.003	-0.0137247	0.00189859	-0.004983	0.006707
rs2519093	0.024	0.003	0.0288265	0.00239495	-0.01646	0.00846
rs34755157	0.023	0.003	-0.00875361	0.00247511	-0.019823	0.008743
rs10761756	0.04	0.003	0.00287684	0.00184816	0.002543	0.00656
rs2901610	0.022	0.003	-0.00348271	0.00185002	0.001076	0.006566
rs12768009	0.024	0.004	-0.00584031	0.00258541	0.011633	0.009176
rs2792751	0.021	0.003	2.36536e-05	0.00206603	0.008683	0.007333
rs11601507	0.028	0.005	-	-	0.007164	0.012773
rs174554	0.021	0.003	-0.015265	0.001935	0.026869	0.006877
rs499974	0.029	0.003	0.001935	0.00253202	-0.001681	0.008999
rs717662	0.026	0.004	0.00565987	0.00297603	-0.020296	0.010578
rs3741298	0.032	0.003	0.00589757	0.00234683	0.000752	0.008342
rs76895963	0.062	0.01	-0.0772182	0.00711971	0.072824	0.02521
rs73080739	0.033	0.004	0.00178563	0.00308212	0.013578	0.010913
rs4149056	0.183	0.003	0.0169684	0.00257741	0.0029	0.009128
rs4760682	0.017	0.003	0.0121594	0.00236563	-0.02246	0.008377
rs2657879	0.018	0.003	0.0063157	0.00238865	-0.013634	0.008459
rs3184504	0.038	0.003	0.0076405	0.00264592	0.005996	0.009382
rs7135337	0.016	0.003	-0.00201083	0.00188041	0.001849	0.006659
rs139763750	0.038	0.006	-0.0105572	0.00410656	-0.021799	0.014472
rs61984409	0.015	0.003	-0.00907014	0.00193207	0.012566	0.006809
rs339969	0.026	0.003	0.00301666	0.00190412	0.000784	0.006708
rs17184256	0.022	0.003	0.0101912	0.00200441	-0.005059	0.007062
rs67257650	0.017	0.003	0.00042555	0.00187663	0.007012	0.006612
rs181207	0.02	0.003	0.000540423	0.00196645	-0.005987	0.00695
rs4575545	0.017	0.003	-0.00879677	0.00201463	0.007209	0.00712
*rs7185774	0.015	0.003	0.00200009	0.00197678	0.003391	0.006957
rs7222046	0.017	0.003	-0.0101123	0.00187697	-0.00099	0.006645
rs7213285	0.02	0.003	-0.00115982	0.0024974	-0.010785	0.008841
rs1477141	0.014	0.003	0.000412659	0.00184526	-0.007827	0.006532
rs764424	0.015	0.003	3.79731e-05	0.00185387	0.013004	0.006563
rs2909210	0.015	0.003	-4.90405e-05	0.00184605	0.005023	0.006535
rs1135688	0.015	0.003	-0.00035684	0.00199345	0.006543	0.007057
rs379149	0.027	0.004	0.00692998	0.00287757	0.004599	0.010186
rs12609744	0.016	0.003	0.00650248	0.00203082	-0.004252	0.007158
rs58542926	0.041	0.005	0.00757271	0.0035222	0.018798	0.012415
rs157595	0.017	0.003	-	-	-0.01172	0.006893
rs676388	0.021	0.003	-0.00440869	0.00186694	-0.00113	0.00658
rs117113213	0.046	0.007	-0.00902979	0.00531572	-0.015435	0.018748
rs1800961	0.062	0.007	0.0101569	0.00531604	0.004844	0.018747
rs4820091	0.018	0.003	0.0150382	0.00242885	-0.007916	0.008545
rs855791	0.028	0.003	0.006004	0.00188032	-0.015754	0.006615
*rs72831372 was used as a proxy for rs7185774 among eBMD. No proxy was used for rs11601507 or rs157595 among eBMD.
